# Supplementary material for: Cloninger’s TCI associations with adaptive and maladaptive emotion regulation strategies
Source: PeerJ. 2019 Oct 24;7:e7958. doi: 10.7717/peerj.7958 (PMC6815648; doi:10.7717/peerj.7958)
Supplement: Data S1 [file peerj-07-7958-s001.xlsx]

## Sheet: raw data
ID	age	sex	Grade	PIP	REP	PRF	PRA	ACC	RUM	CAT	BLO	BLS	aCERQ	mCERQ	NS	HA	RD	PS	SD	CO	ST
1	20	2	2	9	10	9	8	10	12	4	4	11	46	31	36	46	57	31	34	72	44
2	19	2	1	13	4	0	12	10	13	8	7	9	39	37	34	59	42	37	40	40	22
3	22	1	2	12	13	8	15	12	10	9	5	12	60	36	35	31	39	50	50	68	21
4	19	1	2	8	16	3	11	13	13	10	6	14	51	43	63	58	50	55	48	59	11
5	18	2	1	8	11	4	9	9	10	6	3	9	41	28	24	44	43	29	40	49	14
6	23	1	3	11	11	11	14	12	12	7	6	12	59	37	38	48	69	40	41	66	51
7	19	2	1	9	7	0	13	8	5	3	3	10	37	21	34	36	57	43	53	66	13
8	21	1	2	9	9	11	10	9	9	3	2	8	48	22	26	49	47	39	40	59	27
9	19	2	1	11	10	7	7	8	4	0	0	10	43	14	30	43	49	51	38	63	19
10	19	2	1	16	12	7	15	13	10	8	4	11	63	33	36	57	34	48	58	58	37
11	19	2	1	8	14	15	11	11	7	5	5	8	59	25	57	55	45	44	48	57	25
12	22	1	2	9	14	1	5	10	11	7	6	11	39	35	38	55	45	31	37	51	17
13	20	2	2	11	12	13	12	11	9	1	4	6	59	20	39	37	32	54	55	58	29
14	22	2	3	8	15	2	7	12	16	7	6	15	44	44	57	46	54	49	32	62	43
15	19	1	1	10	12	7	10	8	7	4	8	10	47	29	27	57	51	44	25	45	10
16	19	2	1	9	14	6	11	12	14	13	9	14	52	50	44	38	64	72	36	45	43
17	20	2	1	9	10	6	8	10	6	6	7	7	43	26	37	51	43	35	45	51	17
18	19	2	1	11	13	2	12	13	12	12	10	12	51	46	19	66	54	54	47	58	26
19	22	1	2	15	16	4	15	13	8	1	4	9	63	22	39	44	55	50	48	78	23
20	21	2	3	12	6	6	4	11	6	3	4	7	39	20	37	50	45	31	30	60	23
21	23	2	4	9	10	9	9	10	9	11	8	10	47	38	40	44	45	37	46	54	32
22	18	2	1	4	7	2	9	6	6	1	4	5	28	16	33	35	51	45	51	56	20
23	21	1	2	9	16	10	16	15	14	1	1	10	66	26	47	44	47	57	43	49	10
24	18	2	1	10	6	5	9	11	10	7	4	10	41	31	32	53	43	26	36	41	16
25	21	2	3	13	12	13	13	12	5	0	5	5	63	15	29	38	51	51	55	63	24
26	18	2	1	11	6	11	3	9	5	8	4	11	40	28	45	56	34	33	24	59	20
27	20	2	2	12	11	9	4	11	8	7	0	7	47	22	31	55	50	32	31	59	25
28	22	1	2	9	9	8	10	9	9	7	5	9	45	30	34	47	42	42	38	51	23
29	20	2	1	10	8	8	9	12	11	6	4	9	47	30	31	41	50	36	50	59	20
30	25	1	4	13	16	14	14	14	10	1	1	11	71	23	28	45	41	47	38	62	13
31	20	2	2	12	15	12	13	12	5	0	4	4	64	13	29	25	56	55	61	67	30
32	24	2	4	11	12	11	13	12	7	1	2	10	59	20	24	33	38	39	53	52	16
33	19	2	2	12	16	11	14	14	9	5	10	8	67	32	36	19	65	55	70	54	26
34	23	2	4	11	15	2	11	10	12	4	6	9	49	31	35	40	34	20	30	39	38
35	23	1	4	10	10	3	11	9	7	1	0	12	43	20	21	47	36	43	44	66	15
36	19	1	1	9	8	8	8	13	9	4	4	8	46	25	34	45	52	40	48	69	46
37	25	1	4	3	6	3	4	8	8	11	7	6	24	32	32	48	26	21	37	38	20
38	21	2	3	13	13	11	14	10	3	4	9	6	61	22	28	29	55	47	60	59	18
39	21	2	3	2	12	3	2	10	11	5	5	6	29	27	24	44	47	32	39	51	11
40	18	2	1	11	10	9	9	10	1	1	2	5	49	9	31	33	51	30	48	62	15
41	19	2	1	11	10	8	9	11	12	5	1	11	49	29	43	38	66	42	47	72	20
42	20	2	2	14	15	16	15	16	0	0	0	14	76	14	36	24	63	52	52	68	36
43	21	2	1	6	11	6	9	8	10	6	12	8	40	36	35	44	38	41	45	63	29
44	20	2	2	13	13	12	16	9	9	6	11	5	63	31	30	40	49	51	57	48	21
45	19	2	1	8	10	6	10	12	2	1	3	11	46	17	15	38	40	50	48	55	18
46	20	2	2	5	10	6	8	7	7	4	5	6	36	22	20	50	43	43	41	60	11
47	19	2	2	6	12	4	11	12	14	4	10	11	45	39	24	62	40	32	38	62	22
48	19	2	1	12	13	9	16	12	11	1	3	8	62	23	41	28	47	49	59	51	21
49	19	1	2	11	14	14	13	9	9	3	4	7	61	23	41	12	48	60	68	57	15
50	20	2	1	13	13	11	15	16	14	4	3	6	68	27	44	60	54	51	41	62	53
51	20	2	2	13	12	8	10	13	14	9	6	10	56	39	44	55	47	43	36	62	54
52	19	1	1	12	16	16	16	16	14	4	4	14	76	36	48	6	66	76	80	58	24
53	23	2	4	8	8	13	9	10	12	8	4	9	48	33	34	55	60	36	31	56	26
54	22	2	4	10	7	5	8	9	1	0	1	4	39	6	41	38	49	26	44	54	30
55	21	1	3	8	13	11	12	12	11	10	5	8	56	34	30	63	27	29	14	51	15
56	18	1	1	15	16	15	15	14	14	3	2	11	75	30	56	26	68	59	48	69	41
57	20	2	2	7	7	5	7	10	8	6	5	5	36	24	46	45	40	31	50	55	14
58	20	1	1	9	9	10	15	14	7	8	9	4	57	28	51	46	43	34	39	49	34
59	20	1	1	9	14	6	7	12	15	12	5	5	48	37	26	61	39	52	36	63	17
60	21	2	2	4	12	0	2	10	6	5	4	11	28	26	49	42	56	45	37	47	11
61	19	2	1	7	12	4	1	2	7	9	16	2	26	34	20	53	32	41	43	35	12
62	22	1	2	6	12	2	9	11	9	0	0	12	40	21	44	50	5	36	49	35	11
63	23	1	3	12	16	14	16	12	12	1	7	9	70	29	48	25	56	54	53	48	19
64	25	1	3	5	9	3	5	5	11	12	10	4	27	37	44	61	39	27	25	40	13
65	20	2	3	12	8	11	11	9	10	2	4	9	51	25	25	31	54	30	54	66	12
66	19	2	1	9	11	6	9	10	6	5	4	8	45	23	32	29	30	30	61	49	11
67	24	1	4	10	12	12	13	7	8	2	3	9	54	22	23	23	66	47	61	72	5
68	20	2	2	12	13	13	14	11	8	5	4	9	63	26	49	33	52	50	44	60	42
69	22	1	1	8	11	12	8	10	7	10	12	9	49	38	52	21	49	55	40	60	24
70	23	1	3	14	13	7	12	12	10	3	2	13	58	28	32	41	49	50	37	57	14
71	23	2	4	10	14	8	13	14	9	4	4	10	59	27	27	54	46	57	38	64	28
72	21	2	4	8	14	5	11	12	12	4	4	12	50	32	52	49	42	25	46	55	17
73	18	1	1	8	12	10	15	8	7	6	0	8	53	21	41	48	55	40	41	62	19
74	22	2	4	10	6	6	8	8	13	10	8	10	38	41	31	57	35	18	29	48	9
75	18	1	1	11	14	3	7	8	9	7	7	7	43	30	53	51	39	48	34	53	29
76	20	2	2	6	12	2	3	8	12	11	3	8	31	34	28	57	43	42	47	48	14
77	21	1	2	10	9	1	5	13	13	4	8	7	38	32	40	50	45	49	48	44	14
78	19	2	1	6	7	5	1	10	14	8	13	7	29	42	48	64	65	23	15	51	19
79	20	2	3	10	12	12	10	8	5	4	9	4	52	22	37	40	39	36	49	53	7
80	22	1	2	11	11	7	8	10	10	10	9	11	47	40	69	51	45	47	36	46	14
81	18	1	1	6	10	8	12	10	11	2	2	7	46	22	41	27	49	51	60	62	10
82	19	2	1	14	13	14	15	9	10	6	5	7	65	28	51	38	56	49	46	54	41
83	24	1	4	11	12	10	14	13	8	2	3	10	60	23	35	39	63	50	41	66	20
84	19	2	2	11	7	1	7	12	13	6	1	12	38	32	29	49	44	20	28	61	16
85	20	2	2	5	10	9	11	10	4	0	0	6	45	10	17	49	66	39	52	65	15
86	23	1	2	15	16	9	16	13	9	4	9	9	69	31	45	40	37	52	52	57	16
87	22	1	2	10	15	10	12	11	8	4	7	3	58	22	31	37	57	57	45	58	51
88	27	1	4	16	16	16	16	14	10	0	1	11	78	22	27	26	49	59	67	73	30
89	20	2	2	9	8	6	11	10	10	6	9	13	44	38	37	54	39	45	32	61	22
90	20	2	2	11	11	10	12	11	11	5	7	9	55	32	35	38	56	41	46	61	18
91	18	2	1	12	16	5	10	12	11	2	12	9	55	34	54	40	53	63	49	69	15
92	19	2	1	11	9	9	16	13	4	1	6	8	58	19	28	49	39	35	51	62	24
93	19	2	1	13	12	9	12	14	14	6	10	9	60	39	40	43	56	32	32	68	37
94	20	2	1	5	4	2	7	8	9	12	5	11	26	37	44	55	63	40	24	39	10
95	18	2	1	8	8	3	6	8	11	9	8	9	33	37	41	71	30	29	21	62	36
96	19	2	1	9	7	7	14	15	10	2	0	11	52	23	40	38	43	23	51	54	7
97	19	1	1	6	8	10	6	8	0	3	5	4	38	12	8	37	36	32	62	63	7
98	18	1	1	8	11	15	15	13	13	4	3	9	62	29	52	29	56	60	50	69	24
99	25	1	4	12	8	5	10	9	3	2	1	16	44	22	33	35	47	54	56	55	19
100	19	2	2	8	11	7	10	11	15	11	10	12	47	48	50	61	59	41	39	58	37
101	20	2	2	10	8	4	7	8	11	8	10	13	37	42	36	60	47	29	25	59	20
102	22	2	3	11	7	2	14	11	16	3	2	15	45	36	52	40	53	55	40	64	27
103	21	2	2	3	3	0	2	7	14	7	9	13	15	43	34	66	23	24	20	38	30
104	23	2	4	11	8	8	12	11	11	6	3	12	50	32	28	43	57	20	30	59	51
105	19	1	1	11	14	7	12	11	1	7	7	2	55	17	35	38	40	53	55	54	24
106	20	2	1	8	9	10	9	8	8	4	3	4	44	19	51	50	41	42	41	49	23
107	22	1	3	11	13	9	12	10	6	1	5	5	55	17	32	42	34	42	54	65	11
108	19	1	1	6	12	3	8	6	7	2	3	5	35	17	24	52	32	38	51	44	18
109	20	2	2	1	16	0	3	10	12	11	16	10	30	49	53	61	19	62	48	27	19
110	20	2	3	5	5	4	6	6	4	0	0	1	26	5	40	38	53	27	42	51	12
111	21	2	3	9	9	11	10	7	12	4	3	6	46	25	20	39	39	30	44	45	16
112	18	2	1	10	12	12	9	10	12	8	4	11	53	35	39	46	49	41	44	45	13
113	21	2	4	10	11	6	9	13	9	8	6	11	49	34	34	55	38	40	36	54	27
114	21	2	3	12	10	6	12	9	12	6	9	7	49	34	47	42	53	37	32	48	26
115	19	1	1	10	8	9	11	11	11	4	4	9	49	28	48	40	47	44	44	53	25
116	20	2	3	13	7	10	11	13	12	7	4	7	54	30	42	51	46	23	26	49	29
117	18	2	1	9	13	9	11	13	13	9	4	12	55	38	45	40	60	52	44	67	34
118	21	2	3	11	9	4	7	11	11	9	12	10	42	42	43	52	27	37	32	34	12
119	20	2	3	9	9	4	8	8	10	5	6	10	38	31	47	52	50	52	38	58	23
120	19	2	2	11	12	10	14	11	11	12	4	11	58	38	24	52	61	24	23	58	22
121	21	2	3	8	8	9	5	8	8	10	10	12	38	40	44	47	59	37	29	63	18
122	18	2	1	9	15	3	4	12	12	9	6	11	43	38	49	62	55	43	35	48	19
123	21	2	3	9	7	8	11	11	11	8	6	9	46	34	26	52	53	27	30	54	12
124	19	2	2	8	15	5	10	10	12	7	3	12	48	34	26	30	47	64	56	70	47
125	21	2	4	16	16	16	16	14	10	2	3	15	78	30	34	52	41	44	41	57	18
126	25	1	2	9	12	6	11	11	13	7	10	7	49	37	33	59	35	50	36	27	20
127	21	2	4	15	13	14	15	14	7	1	3	12	71	23	22	49	36	49	57	43	16
128	20	1	1	10	12	7	9	9	5	5	4	12	47	26	46	49	39	38	34	63	27
129	21	1	2	12	13	13	15	13	10	5	7	9	66	31	45	27	47	58	47	54	22
130	20	2	2	10	14	12	12	11	8	6	7	6	59	27	26	28	54	40	55	54	15
131	19	1	2	9	12	10	13	11	10	5	7	10	55	32	36	36	36	48	50	53	32
132	21	1	2	7	9	8	11	11	9	8	4	11	46	32	35	39	46	44	47	50	19
133	21	1	2	15	16	6	13	11	9	10	4	14	61	37	42	48	40	47	41	47	17
134	26	1	4	8	6	0	9	12	9	4	0	6	35	19	29	63	51	31	37	60	21
135	20	2	2	10	8	8	12	9	7	1	0	9	47	17	21	46	32	36	55	56	18
136	22	2	4	9	6	6	14	13	12	2	2	12	48	28	20	52	51	36	27	67	22
137	21	1	1	10	13	6	12	8	7	5	3	9	49	24	37	40	46	42	55	59	20
138	23	1	3	14	10	4	13	12	9	4	4	16	53	33	36	54	32	29	35	49	24
139	20	2	2	9	8	3	8	6	6	8	4	8	34	26	42	35	49	38	35	52	22
140	22	1	3	11	12	12	12	10	12	10	4	13	57	39	36	33	48	49	48	58	36
141	20	1	3	9	11	9	12	10	12	9	10	11	51	42	27	43	49	57	52	59	31
142	21	2	4	16	16	15	12	16	12	4	9	7	75	32	50	5	41	76	72	59	30
143	20	2	2	12	12	7	10	10	4	4	4	9	51	21	57	32	39	30	27	58	26
144	19	2	4	11	11	9	9	11	7	8	4	7	51	26	38	52	42	60	54	59	20
145	21	2	3	7	9	9	11	11	12	10	7	8	47	37	43	46	36	36	45	42	20
146	24	1	3	12	12	12	12	9	7	1	4	10	57	22	29	27	47	59	59	60	36
147	20	2	3	6	6	5	5	6	4	0	0	1	28	5	24	37	26	29	55	48	9
148	19	2	1	13	7	11	9	11	12	5	7	9	51	33	39	43	51	37	41	56	19
149	20	2	1	10	9	11	12	10	7	3	4	3	52	17	27	63	42	54	39	64	16
150	19	1	1	13	13	12	7	10	5	0	5	8	55	18	38	18	38	45	61	60	23
151	21	2	3	11	10	10	11	9	12	8	7	12	51	39	53	50	52	45	31	59	31
152	22	1	2	11	16	16	16	15	16	3	5	9	74	33	34	20	50	71	69	62	29
153	22	2	3	0	10	4	3	6	12	12	5	9	23	38	24	55	50	35	25	51	10
154	19	2	2	10	10	5	9	11	4	3	7	9	45	23	27	29	40	47	53	53	20
155	20	1	2	9	7	12	10	7	10	6	8	10	45	34	26	40	39	36	40	44	19
156	19	1	1	4	8	0	6	10	7	14	6	15	28	42	31	70	44	33	20	45	19
157	19	2	2	12	7	4	10	12	10	3	3	9	45	25	36	47	65	42	38	59	29
158	19	2	2	12	10	11	11	12	12	8	4	9	56	33	26	59	46	40	27	61	42
159	20	2	2	12	12	11	10	13	8	0	2	9	58	19	18	25	45	41	60	62	13
160	21	2	3	12	10	12	12	12	11	10	10	9	58	40	48	56	50	39	31	48	23
161	20	2	2	11	14	7	14	11	7	0	0	6	57	13	43	15	46	59	61	62	30
162	19	2	2	16	10	4	15	14	13	2	2	4	59	21	49	25	43	37	35	70	21
163	20	2	2	12	14	11	16	9	2	0	5	8	62	15	25	30	36	57	67	63	21
164	22	2	4	6	12	5	6	5	10	12	6	5	34	33	39	70	41	28	17	47	12
165	21	2	3	9	12	10	13	10	11	8	7	8	54	34	57	56	50	36	23	29	13
166	22	2	4	11	9	6	16	14	5	5	7	2	56	19	62	14	19	44	47	53	12
167	20	2	2	9	11	7	12	10	10	3	4	9	49	26	40	44	53	32	43	53	18
168	22	2	4	9	10	8	7	11	8	2	5	5	45	20	39	37	36	38	46	49	15
169	23	2	4	16	14	10	16	11	9	0	2	6	67	17	38	23	63	53	68	66	16
170	23	1	1	13	15	12	15	10	12	4	0	14	65	30	34	21	43	67	62	73	34
171	22	1	3	11	13	10	11	13	5	5	10	6	58	26	29	33	42	36	51	52	17
172	23	1	3	12	11	12	12	10	8	4	6	4	57	22	21	31	34	36	48	59	19
173	19	1	1	11	9	6	10	11	11	8	4	9	47	32	40	46	45	41	36	51	18
174	22	2	4	6	6	9	5	8	5	1	0	8	34	14	32	36	43	37	46	53	14
175	19	1	1	5	14	8	5	10	5	2	0	6	42	13	45	43	58	45	52	54	33
176	20	2	2	10	7	9	12	12	13	7	7	10	50	37	56	46	42	52	25	58	16
177	25	1	4	10	11	10	10	10	5	5	2	7	51	19	28	28	48	30	57	58	22
178	18	2	1	7	10	11	12	7	8	0	3	5	47	16	30	30	46	51	61	59	24
179	21	1	1	10	11	9	11	7	8	0	4	7	48	19	27	22	43	49	61	68	23
180	22	2	2	9	10	10	9	9	9	11	11	5	47	36	39	54	59	52	40	59	16
181	19	1	1	13	12	7	13	12	11	3	5	14	57	33	21	32	45	50	60	65	10
182	20	2	3	11	12	16	10	13	11	2	4	13	62	30	45	62	53	39	32	56	36
183	19	1	1	9	10	5	6	10	6	7	8	8	40	29	27	61	26	22	49	46	13
184	23	1	4	7	11	5	12	9	12	6	2	11	44	31	32	40	27	54	40	52	9
185	20	2	3	13	9	0	8	14	7	2	0	16	44	25	57	67	58	31	14	51	21
186	22	2	4	9	12	15	12	13	10	2	6	9	61	27	30	43	54	47	46	61	27
187	24	1	4	12	15	9	12	12	13	6	6	11	60	36	32	46	36	37	46	67	13
188	20	2	1	1	14	0	14	11	1	0	0	13	40	14	57	30	49	59	48	46	25
189	21	2	2	9	12	13	14	8	9	1	2	4	56	16	55	24	47	64	57	61	18
190	23	1	2	12	12	12	12	11	9	5	4	9	59	27	46	32	46	64	54	58	27
191	18	2	1	12	16	5	13	13	11	2	1	14	59	28	16	37	47	35	50	66	9
192	20	2	2	12	12	11	12	10	11	4	7	6	57	28	48	42	54	48	42	52	37
193	23	1	3	11	15	15	16	10	8	3	1	6	67	18	21	48	60	43	52	64	18
194	24	2	4	11	12	6	12	12	10	9	4	10	53	33	19	31	24	54	64	70	21
195	20	2	2	13	15	16	13	10	11	3	5	4	67	23	39	25	65	54	59	73	35
196	22	2	4	12	12	4	6	14	13	5	8	10	48	36	42	41	39	39	44	47	23
197	24	1	3	12	12	9	12	13	9	12	8	12	58	41	41	46	22	61	45	44	28
198	21	2	4	9	11	8	10	10	9	4	4	8	48	25	38	47	47	42	42	54	29
199	23	1	3	16	11	12	13	13	10	5	2	12	65	29	23	46	37	46	41	64	22
200	20	2	2	11	8	8	7	11	3	1	6	4	45	14	29	42	35	38	48	51	11
201	24	1	3	13	14	14	15	11	11	6	6	11	67	34	32	44	29	43	47	62	34
202	19	2	1	10	9	5	11	12	12	6	5	10	47	33	29	55	30	31	30	49	22
203	21	1	2	11	12	10	12	9	9	5	4	10	54	28	31	40	39	42	39	57	30
204	25	1	4	12	12	11	14	11	10	4	7	10	60	31	37	27	54	46	47	63	19
205	22	1	2	12	12	7	7	12	11	11	8	11	50	41	24	50	60	58	48	72	21
206	23	2	4	13	15	8	14	13	13	11	0	15	63	39	21	42	63	51	41	85	63
207	22	2	4	8	9	6	8	9	6	6	4	10	40	26	16	46	39	42	51	51	26
208	20	1	1	11	9	11	9	10	9	5	6	8	50	28	38	32	50	43	53	65	10
209	20	1	1	6	9	4	9	9	7	5	4	9	37	25	32	23	42	39	50	50	10
210	21	2	3	8	9	6	7	9	12	13	7	8	39	40	41	60	41	32	32	35	17
211	18	1	1	11	11	12	9	8	10	4	6	7	51	27	54	38	45	40	42	52	44
212	20	1	1	14	15	3	14	14	6	4	0	13	60	23	37	27	54	61	61	63	7
213	19	2	2	10	11	8	15	15	14	12	10	14	59	50	30	65	54	30	20	53	25
214	22	2	4	15	16	15	16	14	5	0	4	9	76	18	55	23	54	46	53	67	37
215	21	2	4	7	9	9	9	7	5	3	0	4	41	12	28	44	46	44	52	60	18
216	25	1	4	14	12	15	13	10	14	12	8	10	64	44	40	42	77	45	34	70	25
217	22	2	4	15	8	5	15	13	11	6	1	3	56	21	49	57	43	17	29	32	39
218	19	2	2	8	8	7	7	6	5	0	3	3	36	11	44	35	26	45	46	52	39
219	21	2	3	5	14	1	5	11	16	8	0	13	36	37	45	65	49	51	29	48	25
220	19	2	1	8	15	4	6	10	12	7	11	4	43	34	32	34	53	43	56	46	16
221	23	2	3	6	8	9	8	10	5	0	8	3	41	16	42	45	25	40	41	42	13
222	20	2	3	9	7	4	16	16	5	1	7	7	52	20	54	69	42	35	17	58	17
223	24	1	3	12	16	15	15	11	10	3	2	9	69	24	45	48	38	54	45	63	18
224	19	2	1	4	8	7	9	11	16	14	5	13	39	48	17	56	54	47	38	75	20
225	18	2	1	14	8	9	10	11	11	6	5	10	52	32	42	32	50	44	48	54	26
226	20	1	1	12	12	8	10	10	6	4	4	8	52	22	41	35	43	53	48	57	14
227	21	2	3	9	11	4	9	11	9	8	8	8	44	33	31	62	44	21	31	49	12
228	23	2	4	11	11	10	12	13	6	3	4	6	57	19	33	46	46	54	58	64	25
229	24	1	4	14	12	12	12	13	5	1	2	4	63	12	33	40	24	39	39	61	12
230	20	2	2	6	6	3	6	8	12	12	10	7	29	41	38	65	33	32	23	56	19
231	20	2	3	13	6	13	2	4	3	0	0	2	38	5	23	32	37	42	59	67	21
232	19	2	1	9	13	14	14	12	8	6	6	4	62	24	51	52	65	35	32	46	25
233	22	2	4	13	7	10	12	11	4	4	3	10	53	21	23	66	48	25	31	59	27
234	22	1	2	11	16	4	10	13	8	5	4	8	54	25	13	44	42	53	55	69	20
235	23	2	4	13	12	9	14	9	8	5	4	9	57	26	27	56	50	40	43	64	21
236	21	2	3	8	14	6	16	15	7	14	11	8	59	40	58	53	46	46	50	62	46
237	18	2	1	7	8	5	6	11	9	6	4	13	37	32	28	59	48	29	39	55	24
238	19	2	1	10	13	8	12	13	16	1	3	8	56	28	24	68	58	35	28	55	37
239	20	2	2	6	12	4	10	11	5	5	9	11	43	30	35	59	50	42	37	56	30
240	23	2	4	11	11	9	12	9	12	3	8	11	52	34	39	41	56	36	32	61	37
241	22	1	3	14	12	11	14	13	11	2	4	10	64	27	28	30	48	47	56	63	50
242	22	1	1	15	13	13	13	14	8	0	5	9	68	22	33	9	48	53	76	69	11
243	23	1	3	9	14	4	8	12	10	5	1	15	47	31	30	45	30	34	40	53	16
244	24	2	4	14	10	10	13	12	3	0	4	14	59	21	45	32	51	37	46	57	20
245	21	2	2	7	12	4	11	8	5	2	3	7	42	17	34	32	39	52	53	50	16
246	22	1	2	16	16	6	16	8	7	0	3	12	62	22	23	14	40	78	74	65	18
247	22	2	4	8	10	4	10	10	8	13	2	12	42	35	23	54	41	57	37	66	19

## Sheet: metadata
	details
ID	id
age
sex	1: male, 2: female
Grade
PIP	Putting into perspective
REP	Refocus on planning
PRF	Positive Refocusing
PRA	Positive Reappraisal
ACC	Acceptance
RUM	Rumination
CAT	Catastrophizing
BLO	Blaming Other
BLS	Blaming Self
aCERQ	adaptive CERQ
mCERQ	maladaptive CERQ
NS	Novelty-Seeking
HA	Harm-Avoidance
RD	Reward Dependence
PS	Persistence
SD	Self-Directedness
CO	Cooperativeness
ST	Self-Transcendence
