# Supplementary material for: Cloninger’s TCI associations with adaptive and maladaptive emotion regulation strategies
Source: PeerJ. 2019 Oct 24;7:e7958. doi: 10.7717/peerj.7958 (PMC6815648; doi:10.7717/peerj.7958)
Supplement: Data S2 [file peerj-07-7958-s002.inp]

Title:
      LPA
      2 CLASS_CERQ

    Data:
      File is C:/CERQ.csv;

    Variable:
      Names are id age sex grade PIP REP PRF PRA ACC RUM CAT BLO BLS aCERQ mCERQ NS HA RD PS SD CO ST; 
      
      usevariables are PIP REP PRF PRA ACC RUM CAT BLO BLS; 

      class = c (2);

    Analysis:
      Type = mixture;
      start = 500 150;
          
    plot:
    type=plot3;
    series= PIP(1) REP(2) PRF(3) PRA(4) ACC(5) RUM(6) CAT(7) BLO(8) BLS(9); 
    
    output: tech11 tech14;
